# Supplementary material for: Allele-Level Haplotype Frequencies and Pairwise Linkage Disequilibrium for 14 KIR Loci in 506 European-American Individuals
Source: PLoS One. 2012 Nov 5;7(11):e47491. doi: 10.1371/journal.pone.0047491 (PMC3489906; doi:10.1371/journal.pone.0047491)
Supplement: Table S2 — 2DL5/2DS3S5/2DL1 decision matrix for paralogous alleles. The genotypes represented in the first three columns (2DL5, 2DS3S5, 2DL1) are mapped to their centromeric and telomeric locations. The matrix contains and parsimoniously extends published associations [8]. (XLSX) [file pone.0047491.s002.xlsx]

## Sheet: transmap_validation_2012-04.txt
Supplemental Table 2. 2DL5/2DS3S5/2DL1 decision matrix for paralogous alleles. The genotypes represented in the first three columns (2DL5, 2DS3S5, 2DL1) are mapped to their centromeric and telomeric locations. The matrix contains and parsimoniously extends published associations [9].
Ambiguous genotype with respect to centromere/telomere location				Explicit genotype with respect to centromere/telomere location
2DL1	2DL5	2DS3S5	→	2DL1C	2DL5C	2DS3S5C	2DL1T	2DL5T	2DS3S5T
	2DL5*001	2DS5*002	→					2DL5T*001	2DS5T*002
	2DL5*008	2DS5*002	→		2DL5C*008				2DS5T*002
2DL1*001			→	2DL1C*001
2DL1*001	2DL5*005	2DS3*001	→	2DL1C*001				2DL5T*005	2DS3T*001
2DL1*001+2DL1*002			→	2DL1C*001+2DL1C*002
2DL1*001+2DL1*002	2DL5*001	2DS5*002	→	2DL1C*002			2DL1T*001	2DL5T*001	2DS5T*002
2DL1*001+2DL1*002	2DL5*005	2DS3*002	→	2DL1C*001+2DL1C*002				2DL5T*005	2DS3T*002
2DL1*001+2DL1*002|2DL1*002			→	2DL1C*001+2DL1C*002|2DL1C*002
2DL1*001+2DL1*002|2DL1*002	2DL5*001	2DS5*002	→	2DL1C*001+2DL1C*002|2DL1C*002				2DL5T*001	2DS5T*002
2DL1*001+2DL1*003			→	2DL1C*001+2DL1C*003
2DL1*001+2DL1*003	2DL5*001	2DS5*002	→	2DL1C*001+2DL1C*003				2DL5T*001	2DS5T*002
2DL1*001+2DL1*003	2DL5*005	2DS3*001	→	2DL1C*003			2DL1T*001	2DL5T*005	2DS3T*001
2DL1*001+2DL1*003	2DL5*005	2DS3*002	→	2DL1C*001+2DL1C*003				2DL5T*005	2DS3T*002
2DL1*001+2DL1*003+2DL1*004	2DL5*001+2DL5*005	2DS3*001+2DS5*002	→	2DL1C*001+2DL1C*003			2DL1T*004	2DL5T*001+2DL5T*005	2DS3T*001+2DS5T*002
2DL1*001+2DL1*004	2DL5*001+2DL5*002	2DS3*001+2DS5*002	→	2DL1C*001+2DL1C*004	2DL5C*002	2DS3C*001		2DL5T*001	2DS5T*002
2DL1*001+2DL1*004	2DL5*002	2DS3*001	→	2DL1C*001+2DL1C*004	2DL5C*002	2DS3C*001
2DL1*001+2DL1*004	2DL5*002+2DL5*005	2DS3*001+2DS3*002	→	2DL1C*001+2DL1C*004	2DL5C*002	2DS3C*001		2DL5T*005	2DS3T*002
2DL1*001+2DL1*004	2DL5*002+2DL5*005	2DS3*001+2DS3*003N	→	2DL1C*001+2DL1C*004	2DL5C*002	2DS3C*001		2DL5T*005	2DS3T*003N
2DL1*001+2DL1*NNNN	2DL5*008	2DS5*002	→	2DL1C*001+2DL1C*NNNN	2DL5C*008				2DS5T*002
2DL1*002			→	2DL1C*002
2DL1*002	2DL5*001	2DS5*002	→	2DL1C*002				2DL5T*001	2DS5T*002
2DL1*002	2DL5*005	2DS3*001	→	2DL1C*002				2DL5T*005	2DS3T*001
2DL1*002	2DL5*005	2DS3*002	→	2DL1C*002				2DL5T*005	2DS3T*002
2DL1*002+2DL1*003			→	2DL1C*002+2DL1C*003
2DL1*002+2DL1*003	2DL5*001	2DS5*002	→	2DL1C*002+2DL1C*003				2DL5T*001	2DS5T*002
2DL1*002+2DL1*003	2DL5*001+2DL5*001	2DS5*002	→	2DL1C*002+2DL1C*003				2DL5T*001+2DL5T*001	2DS5T*002
2DL1*002+2DL1*003	2DL5*005	2DS3*002	→	2DL1C*002+2DL1C*003				2DL5T*005	2DS3T*002
2DL1*002+2DL1*003+2DL1*004	2DL5*001+2DL5*005	2DS3*001+2DS5*002	→	2DL1C*002+2DL1C*003			2DL1T*004	2DL5T*001+2DL5T*005	2DS3T*001+2DS5T*002
2DL1*002+2DL1*003+2DL1*004	2DL5*005	2DS3*001	→	2DL1C*002+2DL1C*003			2DL1T*004	2DL5T*005	2DS3T*001
2DL1*002+2DL1*004	2DL5*001	2DS5*002	→	2DL1C*002+2DL1C*004				2DL5T*001	2DS5T*002
2DL1*002+2DL1*004	2DL5*001+2DL5*002	2DS3*001+2DS5*002	→	2DL1C*002+2DL1C*004	2DL5C*002	2DS3C*001		2DL5T*001	2DS5T*002
2DL1*002+2DL1*004	2DL5*001+2DL5*014+2DL5*002	2DS3*001+2DS5*002	→	2DL1C*002+2DL1C*004	2DL5C*002	2DS3C*001		2DL5T*001+2DL5T*014	2DS5T*002
2DL1*002+2DL1*004	2DL5*002	2DS3*001	→	2DL1C*002+2DL1C*004	2DL5C*002	2DS3C*001
2DL1*002+2DL1*004	2DL5*002+2DL5*005	2DS3*001+2DS3*002	→	2DL1C*002+2DL1C*004	2DL5C*002	2DS3C*001		2DL5T*005	2DS3T*002
2DL1*002+2DL1*004	2DL5*002+2DL5*005	2DS3*001+2DS3*003N	→	2DL1C*002+2DL1C*004	2DL5C*002	2DS3C*001		2DL5T*005	2DS3T*003N
2DL1*002+2DL1*020			→	2DL1C*002+2DL1C*020
2DL1*002+2DL1*NNNN	2DL5*008	2DS5*002	→	2DL1C*002+2DL1C*NNNN	2DL5C*008				2DS5T*002
2DL1*003			→	2DL1C*003
2DL1*003	2DL5*001	2DS5*002	→	2DL1C*003				2DL5T*001	2DS5T*002
2DL1*003	2DL5*001+2DL5*005	2DS3*002+2DS5*002	→	2DL1C*003				2DL5T*001+2DL5T*005	2DS3T*001+2DS5T*002
2DL1*003	2DL5*005	2DS3*002	→	2DL1C*003				2DL5T*005	2DS3T*002
2DL1*003+2DL1*004			→	2DL1C*003+2DL1C*004
2DL1*003+2DL1*004	2DL5*001+2DL5*002	2DS3*001+2DS5*002	→	2DL1C*003+2DL1C*004	2DL5C*002	2DS3C*001		2DL5T*001	2DS5T*002
2DL1*003+2DL1*004	2DL5*001+2DL5*002	2DS3*001+2DS5*002+2DS5*NNNN	→	2DL1C*003+2DL1C*004	2DL5C*002	2DS3C*001+2DS5C*NNNN		2DL5T*001	2DS5T*002+2DS5T*NNNN
2DL1*003+2DL1*004	2DL5*001+2DL5*002|2DL5*001+2DL5*005	2DS3*001+2DS3*003N+2DS5*002	→	2DL1C*003+2DL1C*004	2DL5C*002	2DS3C*001		2DL5T*001	2DS3T*003N+2DS5T*002
2DL1*003+2DL1*004	2DL5*001+2DL5*005	2DS3*001+2DS5*002	→	2DL1C*003			2DL1T*004	2DL5T*001+2DL5T*005	2DS3T*001+2DS5T*002
2DL1*003+2DL1*004	2DL5*001+2DL5*009	2DS3*001+2DS5*002	→	2DL1C*003+2DL1C*004	2DL5C*009	2DS3C*001		2DL5T*001	2DS5T*002
2DL1*003+2DL1*004	2DL5*001+2DL5*015+2DL5*002	2DS3*001+2DS5*002+2DS5*005	→	2DL1C*003+2DL1C*004	2DL5C*002	2DS3C*001		2DL5T*001+2DL5T*015	2DS5T*002+2DS5T*005
2DL1*003+2DL1*004	2DL5*002	2DS3*001	→	2DL1C*003+2DL1C*004	2DL5C*002	2DS3C*001
2DL1*003+2DL1*004	2DL5*002+2DL5*005	2DS3*001+2DS3*002	→	2DL1C*003+2DL1C*004	2DL5C*002	2DS3C*001		2DL5T*005	2DS3T*002
2DL1*003+2DL1*004	2DL5*002+2DL5*005	2DS3*001+2DS3*003N	→	2DL1C*003+2DL1C*004	2DL5C*002	2DS3C*001		2DL5T*005	2DS3T*003N
2DL1*003+2DL1*004	2DL5*005	2DS3*001	→	2DL1C*003			2DL1T*004	2DL5T*005	2DS3T*001
2DL1*003+2DL1*007	2DL5*001+2DL5*002	2DS3*001+2DS5*002	→	2DL1C*003+2DL1C*007	2DL5C*002	2DS3C*001		2DL5T*001	2DS5T*002
2DL1*003+2DL1*008			→	2DL1C*003+2DL1C*008
2DL1*003+2DL1*008|2DL1*008+2DL1*009			→	2DL1C*003+2DL1C*008|2DL1C*008+2DL1C*009
2DL1*003+2DL1*020			→	2DL1C*003+2DL1C*020
2DL1*003+2DL1*021	2DL5*001	2DS5*002	→	2DL1C*003+2DL1C*021				2DL5T*001	2DS5T*002
2DL1*003+2DL1*NNNN			→	2DL1C*003+2DL1C*NNNN
2DL1*003+2DL1*NNNN	2DL5*002	2DS3*002	→	2DL1C*003+2DL1C*NNNN	2DL5C*002				2DS3T*002
2DL1*003+2DL1*NNNN	2DL5*006	2DS5*002	→	2DL1C*003+2DL1C*NNNN	2DL5C*006				2DS5T*002
2DL1*003+2DL1*NNNN	2DL5*008	2DS5*002	→	2DL1C*003+2DL1C*NNNN	2DL5C*008				2DS5T*002
2DL1*003|2DL1*003+2DL1*009|2DL1*009	2DL5*001	2DS5*002	→	2DL1C*003|2DL1C*003+2DL1C*009|2DL1C*009				2DL5T*001	2DS5T*002
2DL1*004			→	2DL1C*004
2DL1*004	2DL5*001	2DS5*002	→	2DL1C*004				2DL5T*001	2DS5T*002
2DL1*004	2DL5*001+2DL5*002	2DS3*001+2DS5*002	→	2DL1C*004	2DL5C*002	2DS3C*001		2DL5T*001	2DS5T*002
2DL1*004	2DL5*001+2DL5*016	2DS3*001+2DS5*002	→	2DL1C*004	2DL5C*016	2DS3C*001		2DL5T*001	2DS5T*002
2DL1*004	2DL5*002	2DS3*001	→	2DL1C*004	2DL5C*002	2DS3C*001
2DL1*004	2DL5*002+2DL5*005	2DS3*001+2DS3*002	→	2DL1C*004	2DL5C*002	2DS3C*001		2DL5T*005	2DS3T*002
2DL1*004	2DL5*002+2DL5*005	2DS3*001+2DS3*003N	→	2DL1C*004	2DL5C*002	2DS3C*001		2DL5T*005	2DS3T*003N
2DL1*004	2DL5*002+2DL5*008	2DS3*001+2DS5*002	→	2DL1C*004	2DL5C*002+2DL5C*008	2DS3C*001
2DL1*004	2DL5*002|2DL5*002+2DL5*005|2DL5*005	2DS3*001	→	2DL1C*004	2DL5C*002|2DL5C*002+2DL5C*005|2DL5C*005	2DS3C*001+2DS3C*001		2DL5T*005	2DS3T*001
2DL1*004+2DL1*NNNN	2DL5*002+2DL5*002	2DS3*001+2DS5*002	→	2DL1C*004+2DL1C*NNNN	2DL5C*002+2DL5C*002	2DS3C*001			2DS5T*002
2DL1*004+2DL1*NNNN	2DL5*002+2DL5*006	2DS3*001+2DS5*002	→	2DL1C*004+2DL1C*NNNN	2DL5C*002+2DL5C*006	2DS3C*001			2DS5T*002
2DL1*004+2DL1*NNNN	2DL5*002+2DL5*008	2DS3*001+2DS5*002	→	2DL1C*004+2DL1C*NNNN	2DL5C*002+2DL5C*008	2DS3C*001			2DS5T*002
2DL1*007+2DL1*NNNN	2DL5*002	2DS3*001	→	2DL1C*007+2DL1C*NNNN	2DL5C*002	2DS3C*001
2DL1*008+2DL1*004	2DL5*001+2DL5*002	2DS3*001+2DS5*002	→	2DL1C*008+2DL1C*004	2DL5C*002	2DS3C*001		2DL5T*001	2DS5T*002
2DL1*008+2DL1*NNNN			→	2DL1C*008+2DL1C*NNNN
2DL1*009+2DL1*004	2DL5*002	2DS3*001	→	2DL1C*009+2DL1C*004	2DL5C*002	2DS3C*001
2DL1*002	2DL5*002	2DS5*002	→	2DL1C*002	2DL5C*002				2DS5T*002
2DL1*002+2DL1*004	2DL5*005	2DS5*002	→	2DL1C*002			2DL1T*004	2DL5T*005	2DS5T*002
2DL1*002+2DL1*004			→	2DL1C*002+2DL1C*004
2DL1*003	2DL5*001+2DL5*002	2DS5*002	→	2DL1C*003	2DL5C*002			2DL5T*001	2DS5T*002+2DS5T*002
2DL1*003+2DL1*004	2DL5*001	2DS5*002	→	2DL1C*003			2DL1T*004	2DL5T*001	2DS5T*002
2DL1*003+2DL1*004	2DL5*002+2DL5*005	2DS3*001	→	2DL1C*003	2DL5C*002	2DS3C*001	2DL1T*004	2DL5T*005	2DS3T*001
2DL1*003+2DL1*004	2DL5*005	2DS5*002	→	2DL1C*003			2DL1T*004	2DL5T*005	2DS5T*002
2DL1*004	2DL5*002	2DS3*001+2DS5*002	→	2DL1C*004	2DL5C*002	2DS3C*001			2DS5T*002
	2DL5*001+2DL5*002	2DS5*002	→		2DL5C*002			2DL5T*001	2DS5T*002
	2DL5*002	2DS5*002	→		2DL5C*002				2DS5T*002
